# Supplementary material for: Retinoids as Alternative Antifungal Agents Against Candida albicans: In Vitro and In Silico Evidence
Source: Microorganisms. 2025 Jan 22;13(2):237. doi: 10.3390/microorganisms13020237 (PMC11857849; doi:10.3390/microorganisms13020237)
Supplement: Supplementary file 1 [file microorganisms-13-00237-s001.zip]

Archive with 1 entries (1 files):
- microorganisms-3405571-supplementary.pdf
